# Supplementary material for: A Systematic Study of Anti-Osteosarcoma Mechanism of pH-Sensitive Charge-Conversion Cinnamaldehyde Polymeric Prodrug Micelles In Vitro
Source: Biomedicines. 2023 May 25;11(6):1524. doi: 10.3390/biomedicines11061524 (PMC10295571; doi:10.3390/biomedicines11061524)
Supplement: Supplementary file 1 [file biomedicines-11-01524-s001.zip]

Archive with 1 entries (1 files):
- biomedicines-2322625-supplementary.pdf
